# Supplementary material for: High-Flow Nasal Oxygenation During Sedation for Transcatheter Aortic Valve Replacement: The HIGH-OXY-TAVR Randomised–Controlled Trial
Source: J Clin Med. 2025 Nov 24;14(23):8347. doi: 10.3390/jcm14238347 (PMC12693371; doi:10.3390/jcm14238347)
Supplement: Supplementary file 1 [file jcm-14-08347-s001.zip]

Archive with 1 entries (1 files):
- jcm-3998117-supplementary.pdf
